# Supplementary material for: A Multifunctional Polyethylene Glycol/Triethoxysilane-Modified Polyurethane Foam Dressing with High Absorbency and Antiadhesion Properties Promotes Diabetic Wound Healing
Source: Int J Mol Sci. 2023 Aug 7;24(15):12506. doi: 10.3390/ijms241512506 (PMC10419382; doi:10.3390/ijms241512506)
Supplement: Supplementary file 1 [file ijms-24-12506-s001.zip]

Archive with 1 entries (1 files):
- ijms-2475604-supplementary.pdf
